# Supplementary material for: Role of COVID-19 Vaccine in the Management of Gynecologic Oncology Lymphadenopathies
Source: Int J Environ Res Public Health. 2024 Aug 14;21(8):1063. doi: 10.3390/ijerph21081063 (PMC11353838; doi:10.3390/ijerph21081063)
Supplement: Supplementary file 1 [file ijerph-21-01063-s001.zip]

Archive with 1 entries (1 files):
- ijerph-3109861-supplementary.pdf
